# Supplementary material for: PTBP1-mediated regulation of AXL mRNA stability plays a role in lung tumorigenesis
Source: Sci Rep. 2019 Nov 15;9:16922. doi: 10.1038/s41598-019-53097-2 (PMC6858377; doi:10.1038/s41598-019-53097-2)
Supplement: Supplementary file 2 — SUPPLEMENTARY DATASET [file 41598_2019_53097_MOESM2_ESM.xls]

## Sheet: Sheet1
catalognum	position	sex	age	organ	pathology	grade	image	type	Axl				PTBP1
LC992	A2	M	42	Lung	Cancer adjacent tissue	-	http://www.biomax.us/tissue-array-image.php?catalognum=LC992&number=2	Adjacent	82.5		A2	2	170.5
LC992	A3	M	42	Lung	Cancer adjacent normal lung tissue	-	http://www.biomax.us/tissue-array-image.php?catalognum=LC992&number=3	Normal	145		A3	3	156.27
LC992	A5	M	68	Lung	Cancer adjacent tissue	-	http://www.biomax.us/tissue-array-image.php?catalognum=LC992&number=5	Adjacent	115.97		A5	5	129.55
LC992	A6	M	68	Lung	Cancer adjacent normal lung tissue	-	http://www.biomax.us/tissue-array-image.php?catalognum=LC992&number=6	Normal	106.34		A6	6	112.06
LC992	A8	M	72	Lung	Cancer adjacent tissue	-	http://www.biomax.us/tissue-array-image.php?catalognum=LC992&number=8	Adjacent	74.19		A8	8	168.32
LC992	A9	M	72	Lung	Cancer adjacent normal lung tissue	-	http://www.biomax.us/tissue-array-image.php?catalognum=LC992&number=9	Normal	109.29		A9	9	91.34
LC992	B2	M	65	Lung	Cancer adjacent tissue	-	http://www.biomax.us/tissue-array-image.php?catalognum=LC992&number=11	Adjacent	158.33		B2	11	121.63
LC992	B3	M	65	Lung	Cancer adjacent normal lung tissue	-	http://www.biomax.us/tissue-array-image.php?catalognum=LC992&number=12	Normal	108.7		B3	12	132.55
LC992	B5	F	64	Lung	Cancer adjacent tissue	-	http://www.biomax.us/tissue-array-image.php?catalognum=LC992&number=14	Adjacent	134		B5	14	110.52
LC992	B6	F	64	Lung	Cancer adjacent normal lung tissue	-	http://www.biomax.us/tissue-array-image.php?catalognum=LC992&number=15	Normal	142.5		B6	15	98.86
LC992	B8	F	42	Lung	Cancer adjacent tissue	-	http://www.biomax.us/tissue-array-image.php?catalognum=LC992&number=17	Adjacent	139.24		B8	17	93.05
LC992	B9	F	42	Lung	Cancer adjacent normal lung tissue	-	http://www.biomax.us/tissue-array-image.php?catalognum=LC992&number=18	Normal	87.9		B9	18	134.55
LC992	C2	F	56	Lung	Cancer adjacent tissue	-	http://www.biomax.us/tissue-array-image.php?catalognum=LC992&number=20	Adjacent	145.04		C2	20	100
LC992	C3	F	56	Lung	Cancer adjacent normal lung tissue	-	http://www.biomax.us/tissue-array-image.php?catalognum=LC992&number=21	Normal	159.09		C3	21	87.79
LC992	C5	F	69	Lung	Cancer adjacent tissue	-	http://www.biomax.us/tissue-array-image.php?catalognum=LC992&number=23	Adjacent	88		C5	23	93.37
LC992	C6	F	69	Lung	Cancer adjacent normal lung tissue	-	http://www.biomax.us/tissue-array-image.php?catalognum=LC992&number=24	Normal	127.59		C6	24	113.98
LC992	C8	M	66	Lung	Cancer adjacent tissue	-	http://www.biomax.us/tissue-array-image.php?catalognum=LC992&number=26	Adjacent	134.87		C8	26	125.9
LC992	C9	M	66	Lung	Cancer adjacent normal lung tissue	-	http://www.biomax.us/tissue-array-image.php?catalognum=LC992&number=27	Normal	114.04		C9	27	128.07
LC992	D2	M	56	Lung	Cancer adjacent tissue	-	http://www.biomax.us/tissue-array-image.php?catalognum=LC992&number=29	Adjacent	133.69		D2	29	129.98
LC992	D3	M	56	Lung	Cancer adjacent normal lung tissue	-	http://www.biomax.us/tissue-array-image.php?catalognum=LC992&number=30	Normal	61.9		D3	30	151.02
LC992	D5	M	65	Lung	Cancer adjacent tissue	-	http://www.biomax.us/tissue-array-image.php?catalognum=LC992&number=32	Adjacent	147.1		D5	32	79.44
LC992	D6	M	65	Lung	Cancer adjacent normal lung tissue	-	http://www.biomax.us/tissue-array-image.php?catalognum=LC992&number=33	Normal	143.47		D6	33	86.72
LC992	D8	F	60	Lung	Cancer adjacent tissue	-	http://www.biomax.us/tissue-array-image.php?catalognum=LC992&number=35	Adjacent	103.79		D8	35	141.77
LC992	D9	F	60	Lung	Cancer adjacent normal lung tissue	-	http://www.biomax.us/tissue-array-image.php?catalognum=LC992&number=36	Normal	119.13		D9	36	131.54
LC992	E1	M	46	Lung	Cancer adjacent tissue (chronic pneumonia)	-	http://www.biomax.us/tissue-array-image.php?catalognum=LC992&number=37	Adjacent	136.93		E1	37	95.95
LC992	E2	M	46	Lung	Cancer adjacent tissue	-	http://www.biomax.us/tissue-array-image.php?catalognum=LC992&number=38	Adjacent	119.54		E2	38	108.32
LC992	E3	M	46	Lung	Cancer adjacent normal lung tissue	-	http://www.biomax.us/tissue-array-image.php?catalognum=LC992&number=39	Normal	120.67		E3	39	99.72
LC992	E5	M	61	Lung	Cancer adjacent tissue	-	http://www.biomax.us/tissue-array-image.php?catalognum=LC992&number=41	Adjacent	80		E5	41	127.25
LC992	E6	M	61	Lung	Cancer adjacent normal lung tissue	-	http://www.biomax.us/tissue-array-image.php?catalognum=LC992&number=42	Normal	146.59		E6	42	107.39
LC992	E8	M	55	Lung	Cancer adjacent tissue	-	http://www.biomax.us/tissue-array-image.php?catalognum=LC992&number=44	Adjacent	146.46		E8	44	93.57
LC992	E9	M	55	Lung	Cancer adjacent normal lung tissue	-	http://www.biomax.us/tissue-array-image.php?catalognum=LC992&number=45	Normal	145.95		E9	45	55.84
LC992	F2	M	52	Lung	Cancer adjacent tissue	-	http://www.biomax.us/tissue-array-image.php?catalognum=LC992&number=47	Adjacent	118.61		F2	47	137.42
LC992	F3	M	52	Lung	Cancer adjacent normal lung tissue	-	http://www.biomax.us/tissue-array-image.php?catalognum=LC992&number=48	Normal	128.02		F3	48	109.65
LC992	F5	M	54	Lung	Cancer adjacent tissue	-	http://www.biomax.us/tissue-array-image.php?catalognum=LC992&number=50	Adjacent	117.19		F5	50	173.56
LC992	F6	M	54	Lung	Cancer adjacent normal lung tissue	-	http://www.biomax.us/tissue-array-image.php?catalognum=LC992&number=51	Normal	106.25		F6	51	113.71
LC992	F8	F	51	Lung	Cancer adjacent tissue	-	http://www.biomax.us/tissue-array-image.php?catalognum=LC992&number=53	Adjacent	122.95		F8	53	138.54
LC992	F9	F	51	Lung	Cancer adjacent normal lung tissue	-	http://www.biomax.us/tissue-array-image.php?catalognum=LC992&number=54	Normal	106.73		F9	54	148.61
LC992	G2	M	61	Lung	Cancer adjacent tissue	-	http://www.biomax.us/tissue-array-image.php?catalognum=LC992&number=56	Adjacent	118.42		G2	56	168.21
LC992	G3	M	61	Lung	Cancer adjacent normal lung tissue	-	http://www.biomax.us/tissue-array-image.php?catalognum=LC992&number=57	Normal	128.95		G3	57	96.4
LC992	G5	F	60	Lung	Cancer adjacent tissue	-	http://www.biomax.us/tissue-array-image.php?catalognum=LC992&number=59	Adjacent	141.94		G5	59	152.04
LC992	G6	F	60	Lung	Cancer adjacent normal lung tissue	-	http://www.biomax.us/tissue-array-image.php?catalognum=LC992&number=60	Normal	132.61		G6	60	124.73
LC992	G8	M	40	Lung	Cancer adjacent tissue	-	http://www.biomax.us/tissue-array-image.php?catalognum=LC992&number=62	Adjacent	98.51		G8	62	84.59
LC992	G9	M	40	Lung	Cancer adjacent normal lung tissue	-	http://www.biomax.us/tissue-array-image.php?catalognum=LC992&number=63	Normal	150.54		G9	63	93.67
LC992	H2	F	59	Lung	Cancer adjacent tissue	-	http://www.biomax.us/tissue-array-image.php?catalognum=LC992&number=65	Adjacent	120		H2	65	159.79
LC992	H3	F	59	Lung	Cancer adjacent normal lung tissue	-	http://www.biomax.us/tissue-array-image.php?catalognum=LC992&number=66	Normal	148.19		H3	66	118.92
LC992	H5	F	54	Lung	Cancer adjacent tissue	-	http://www.biomax.us/tissue-array-image.php?catalognum=LC992&number=68	Adjacent	133.33		H5	68	83.89
LC992	H6	F	54	Lung	Cancer adjacent normal lung tissue	-	http://www.biomax.us/tissue-array-image.php?catalognum=LC992&number=69	Normal	130		H6	69	95.69
LC992	H8	M	69	Lung	Cancer adjacent tissue	-	http://www.biomax.us/tissue-array-image.php?catalognum=LC992&number=71	Adjacent	140		H8	71	162.55
LC992	H9	M	69	Lung	Cancer adjacent normal lung tissue	-	http://www.biomax.us/tissue-array-image.php?catalognum=LC992&number=72	Normal	133.33		H9	72	134.83
LC992	I2	F	54	Lung	Cancer adjacent tissue (with tumoral necrosis)	-	http://www.biomax.us/tissue-array-image.php?catalognum=LC992&number=74	Adjacent	107.14		I2	74	94.93
LC992	I3	F	54	Lung	Cancer adjacent normal lung tissue	-	http://www.biomax.us/tissue-array-image.php?catalognum=LC992&number=75	Normal	163.46		I3	75	108.04
LC992	I5	M	65	Lung	Cancer adjacent tissue	-	http://www.biomax.us/tissue-array-image.php?catalognum=LC992&number=77	Adjacent	151.16		I5	77	94.58
LC992	I6	M	65	Lung	Cancer adjacent normal lung tissue	-	http://www.biomax.us/tissue-array-image.php?catalognum=LC992&number=78	Normal	131.25		I6	78	124.68
LC992	I8	F	36	Lung	Cancer adjacent tissue	-	http://www.biomax.us/tissue-array-image.php?catalognum=LC992&number=80	Adjacent	112.5		I8	80	170.5
LC992	I9	F	36	Lung	Cancer adjacent normal lung tissue	-	http://www.biomax.us/tissue-array-image.php?catalognum=LC992&number=81	Normal	122.31		I9	81	145.95
LC992	J2	F	58	Lung	Cancer adjacent tissue	-	http://www.biomax.us/tissue-array-image.php?catalognum=LC992&number=83	Adjacent	157.14		J2	83	126.66
LC992	J3	F	58	Lung	Cancer adjacent normal lung tissue	-	http://www.biomax.us/tissue-array-image.php?catalognum=LC992&number=84	Normal	33.33		J3	84	120.97
LC992	J5	F	53	Lung	Cancer adjacent tissue	-	http://www.biomax.us/tissue-array-image.php?catalognum=LC992&number=86	Adjacent	56.9		J5	86	142.11
LC992	J6	F	53	Lung	Cancer adjacent normal lung tissue	-	http://www.biomax.us/tissue-array-image.php?catalognum=LC992&number=87	Normal	112.84		J6	87	145.8
LC992	J8	M	66	Lung	Cancer adjacent tissue	-	http://www.biomax.us/tissue-array-image.php?catalognum=LC992&number=89	Adjacent	119.23		J8	89	138.46
LC992	J9	M	66	Lung	Cancer adjacent normal lung tissue	-	http://www.biomax.us/tissue-array-image.php?catalognum=LC992&number=90	Normal	143.57		J9	90	138.34
LC992	K2	M	58	Lung	Cancer adjacent tissue	-	http://www.biomax.us/tissue-array-image.php?catalognum=LC992&number=92	Adjacent	127.93		K2	92	100.92
LC992	K3	M	58	Lung	Cancer adjacent normal lung tissue	-	http://www.biomax.us/tissue-array-image.php?catalognum=LC992&number=93	Normal	120.18		K3	93	113.63
LC992	K5	M	60	Lung	Cancer adjacent tissue	-	http://www.biomax.us/tissue-array-image.php?catalognum=LC992&number=95	Adjacent	132.26		K5	95	127.23
LC992	K6	M	60	Lung	Cancer adjacent normal lung tissue	-	http://www.biomax.us/tissue-array-image.php?catalognum=LC992&number=96	Normal	118.42		K6	96	132.41
LC992	K8	M	49	Lung	Cancer adjacent tissue	-	http://www.biomax.us/tissue-array-image.php?catalognum=LC992&number=98	Adjacent	91.43		K8	98	101.49
LC992	K9	M	49	Lung	Cancer adjacent normal lung tissue	-	http://www.biomax.us/tissue-array-image.php?catalognum=LC992&number=99	Normal	40		K9	99	100.18
LC992	A4	M	68	Lung	Adenocarcinoma	I	http://www.biomax.us/tissue-array-image.php?catalognum=LC992&number=4	Malignant	211.27		A4	4	59.54
LC992	A7	M	72	Lung	Adenocarcinoma	I	http://www.biomax.us/tissue-array-image.php?catalognum=LC992&number=7	Malignant	225.53		A7	7	51.52
LC992	B1	M	65	Lung	Adenocarcinoma	I	http://www.biomax.us/tissue-array-image.php?catalognum=LC992&number=10	Malignant	205.03		B1	10	66.53
LC992	B4	F	64	Lung	Adenocarcinoma	I	http://www.biomax.us/tissue-array-image.php?catalognum=LC992&number=13	Malignant	238.61		B4	13	50.31
LC992	B7	F	42	Lung	Adenocarcinoma	I	http://www.biomax.us/tissue-array-image.php?catalognum=LC992&number=16	Malignant	256.39		B7	16	24.83
LC992	C1	F	56	Lung	Adenocarcinoma	I	http://www.biomax.us/tissue-array-image.php?catalognum=LC992&number=19	Malignant	202.75		C1	19	70.51
LC992	C4	F	69	Lung	Adenocarcinoma	I	http://www.biomax.us/tissue-array-image.php?catalognum=LC992&number=22	Malignant	210.96		C4	22	55.14
LC992	C7	M	66	Lung	Adenocarcinoma	I	http://www.biomax.us/tissue-array-image.php?catalognum=LC992&number=25	Malignant	196.15		C7	25	29.15
LC992	D1	M	56	Lung	Adenocarcinoma	I	http://www.biomax.us/tissue-array-image.php?catalognum=LC992&number=28	Malignant	247.89		D1	28	66.76
LC992	D4	M	65	Lung	Adenocarcinoma	I	http://www.biomax.us/tissue-array-image.php?catalognum=LC992&number=31	Malignant	207.69		D4	31	68.98
LC992	D7	F	60	Lung	Adenocarcinoma	I	http://www.biomax.us/tissue-array-image.php?catalognum=LC992&number=34	Malignant	177.65		D7	34	43.69
LC992	J4	F	53	Lung	Adenocarcinoma	I	http://www.biomax.us/tissue-array-image.php?catalognum=LC992&number=85	Malignant	182.23		J4	85	85.8
LC992	A1	M	42	Lung	Adenocarcinoma	II	http://www.biomax.us/tissue-array-image.php?catalognum=LC992&number=1	Malignant	230.97		A1	1	68.49
LC992	E4	M	61	Lung	Adenocarcinoma	II	http://www.biomax.us/tissue-array-image.php?catalognum=LC992&number=40	Malignant	249.48		E4	40	43
LC992	E7	M	55	Lung	Adenocarcinoma	II	http://www.biomax.us/tissue-array-image.php?catalognum=LC992&number=43	Malignant	262.02		E7	43	108.38
LC992	F4	M	54	Lung	Adenocarcinoma	II	http://www.biomax.us/tissue-array-image.php?catalognum=LC992&number=49	Malignant	234.24		F4	49	47.72
LC992	F7	F	51	Lung	Adenocarcinoma	II	http://www.biomax.us/tissue-array-image.php?catalognum=LC992&number=52	Malignant	220.59		F7	52	76.99
LC992	G1	M	61	Lung	Adenocarcinoma	II	http://www.biomax.us/tissue-array-image.php?catalognum=LC992&number=55	Malignant	184.93		G1	55	43.77
LC992	G4	F	60	Lung	Adenocarcinoma	II	http://www.biomax.us/tissue-array-image.php?catalognum=LC992&number=58	Malignant	149.65		G4	58	81.89
LC992	G7	M	40	Lung	Adenocarcinoma	II	http://www.biomax.us/tissue-array-image.php?catalognum=LC992&number=61	Malignant	197.79		G7	61	34.21
LC992	H1	F	59	Lung	Adenocarcinoma	II	http://www.biomax.us/tissue-array-image.php?catalognum=LC992&number=64	Malignant	180.96		H1	64	69.3
LC992	F1	M	52	Lung	Adenocarcinoma	III	http://www.biomax.us/tissue-array-image.php?catalognum=LC992&number=46	Malignant	182.79		F1	46	56.94
LC992	H4	F	54	Lung	Adenocarcinoma	III	http://www.biomax.us/tissue-array-image.php?catalognum=LC992&number=67	Malignant	271.52		H4	67	33.15
LC992	H7	M	69	Lung	Adenocarcinoma	III	http://www.biomax.us/tissue-array-image.php?catalognum=LC992&number=70	Malignant	253.94		H7	70	78.42
LC992	I1	F	54	Lung	Adenocarcinoma	III	http://www.biomax.us/tissue-array-image.php?catalognum=LC992&number=73	Malignant	228.22		I1	73	66.42
LC992	I4	M	65	Lung	Adenocarcinoma	III	http://www.biomax.us/tissue-array-image.php?catalognum=LC992&number=76	Malignant	282.22		I4	76	57.63
LC992	I7	F	36	Lung	Adenocarcinoma	III	http://www.biomax.us/tissue-array-image.php?catalognum=LC992&number=79	Malignant	168.35		I7	79	51.83
LC992	J1	F	58	Lung	Adenocarcinoma	III	http://www.biomax.us/tissue-array-image.php?catalognum=LC992&number=82	Malignant	253.07		J1	82	58.72
LC992	J7	M	66	Lung	Adenocarcinoma	III	http://www.biomax.us/tissue-array-image.php?catalognum=LC992&number=88	Malignant	153.08		J7	88	50.85
LC992	K1	M	58	Lung	Adenocarcinoma	III	http://www.biomax.us/tissue-array-image.php?catalognum=LC992&number=91	Malignant	253.07		K1	91	60.07
LC992	K4	M	60	Lung	Adenocarcinoma	III	http://www.biomax.us/tissue-array-image.php?catalognum=LC992&number=94	Malignant	174.29		K4	94	40.08
LC992	K7	M	49	Lung	Adenocarcinoma	III	http://www.biomax.us/tissue-array-image.php?catalognum=LC992&number=97	Malignant	281.56		K7	97	49.59

## Sheet: Sheet2
LC992
Lung tissues	Sample size	AXL average H score ± S.D.	PTBP1 average H score ± S.D.
Cancer adjacent normal lung tissue	33	120.8 ± 29.9	116.7 ± 22.4
Cancer adjacent tissue	34	120.7 ± 24.8	124.8 ± 29.1
Adenocarcinoma	32	217.9 ± 37	57.8 ± 17.8
